# Supplementary material for: Genistein Sensitizes Human Cholangiocarcinoma Cell Lines to Be Susceptible to Natural Killer Cells
Source: Biology (Basel). 2022 Jul 23;11(8):1098. doi: 10.3390/biology11081098 (PMC9330512; doi:10.3390/biology11081098)
Supplement: Supplementary file 1 [file biology-11-01098-s001.zip]

Archive with 1 entries (1 files):
- biology-1819285-supplementary.pdf
